# Supplementary material for: JMATING: a software for the analysis of sexual selection and sexual isolation effects from mating frequency data
Source: BMC Evol Biol. 2006 May 9;6:40. doi: 10.1186/1471-2148-6-40 (PMC1479385; doi:10.1186/1471-2148-6-40)
Supplement: Additional File 1 — The program includes one file with two examples of input data for JMating. Example 1: This example represents wild mating data for three ecotypes (mating types) that meet and mate in a particular hybrid zone [12]. Example 2: This example is a laboratory multiple choice experiment between two Drosophila species (mating types) that can meet and hybridize in the wild [6]. [file 1471-2148-6-40-S1.txt]

Example 1:

# format number
0
# num of types
3
#premating male numbers
156 145 373 
#premating female numbers
101 179 344 
# matings by rows (females)
12 4 6 
4 12 23 
3 7 77 


Example 2:

# format number
0
# num of types
2
#premating male numbers
450 450 
#premating female numbers
450 450 
# matings by rows (females)
120 8 
28 200 
